# Supplementary material for: Price trends of reimbursed oncological drugs in Switzerland in 2005–2019: A descriptive analysis
Source: PLoS One. 2021 Nov 15;16(11):e0259936. doi: 10.1371/journal.pone.0259936 (PMC8592494; doi:10.1371/journal.pone.0259936)
Supplement: S1 Table — (XLSX) [file pone.0259936.s001.xlsx]

## Sheet: appendix
	Yearly prices of oncological drugs newly reimbursed by mandatory basic health insurance in 2005-2019 in Switzerland. (Online Resource for: Rachamin et al. (2021) Price trends of reimbursed oncological drugs in Switzerland in 2005–2019: a descriptive analysis.)
	Product	Substance (INN)	Chemical subgroup	Topography	ICD-10 block	Indication	Indication abbreviated	First indication (yes/no)	Monthly dose	Average monthly price in CHF: mean per year
										2005	2006	2007	2008	2009	2010	2011	2012	2013	2014	2015	2016	2017	2018	2019
1	Adcetris	Brentuximab vedotin	monoclonal antibodies	blood	C81-C96	CD30+ Morbus Hodgkin	CD30+ HL	yes	180 mg	-	-	-	-	-	-	-	-	15869	15708	14901	14057	13775	13775	13775
2	Adcetris	Brentuximab vedotin	monoclonal antibodies	blood	C81-C96	Cutaneous T-cell lymphoma	CTCL	no	180 mg	-	-	-	-	-	-	-	-	-	-	-	-	-	13775	13775
3	Adcetris	Brentuximab vedotin	monoclonal antibodies	blood	C81-C96	Peripheral T-cell lymphoma	PTCL	no	180 mg	-	-	-	-	-	-	-	-	-	-	-	-	-	-	13775
4	Adcetris	Brentuximab vedotin	monoclonal antibodies	blood	C81-C96	Systemic anaplastic large-cell lymphoma	sALCL	yes	180 mg	-	-	-	-	-	-	-	-	15869	15708	14901	14057	13775	13775	13775
5	Afinitor	Everolimus	protein kinase inhibitors	urinary tract	C64-C68	Renal cell carcinoma	RCC	yes	300 mg	-	-	-	-	-	5996	6002	6002	5332	4663	4663	4562	4058	4058	4058
6	Afinitor	Everolimus	protein kinase inhibitors	breast	C50	Mammacarcinoma	-	no	300 mg	-	-	-	-	-	-	-	-	5271	4663	4663	4562	4058	4058	4058
7	Afinitor	Everolimus	protein kinase inhibitors	endocrinium	C73-C75	Neuroendrocrine tumor of gastrointestinal or pulmonal origin	NET gastrointestinal or pulmonal origin	no	300 mg	-	-	-	-	-	-	-	-	-	-	-	4058	4058	4058	4058
8	Afinitor	Everolimus	protein kinase inhibitors	endocrinium	C73-C75	Neuroendrocrine tumor of pancreatic origin	NET pancreatic origin	no	300 mg	-	-	-	-	-	-	-	-	5271	4663	4663	4562	4058	4058	4058
9	Alecensa	Alectinib	protein kinase inhibitors	lung and thorax	C30-C39	Non-small-cell lung cancer	NSCLC	yes	36000 mg	-	-	-	-	-	-	-	-	-	-	-	-	6207	6207	6207
10	Alimta	Pemetrexed	others	lung and thorax	C30-C39	Non-small-cell lung cancer	NSCLC	yes	1214.29 mg	-	-	5193	5193	5193	5090	5072	5072	5041	4887	4887	4887	4887	4715	4592
11	Alimta	Pemetrexed	others	lung and thorax	C30-C39	Pleural mesothelioma	-	yes	1214.29 mg	-	-	5193	5193	5193	5090	5072	5072	5041	4887	4887	4887	4887	4715	4592
12	Amtiris*	Pemetrexed	others	lung and thorax	C30-C39	Non-small-cell lung cancer	NSCLC	yes	1214.29 mg	-	-	-	-	-	-	-	-	-	-	-	1913	1913	1913	1913
13	Amtiris*	Pemetrexed	others	lung and thorax	C30-C39	Pleural mesothelioma	-	yes	1214.29 mg	-	-	-	-	-	-	-	-	-	-	-	1913	1913	1913	1913
14	Atriance	Nelarabine	others	blood	C81-C96	T-cell acute lymphoblastic leukemia	T-ALL	yes	10928.57 mg	-	-	24348	24348	24348	24212	23623	23623	23040	20123	20123	20123	20123	16765	16765
15	Atriance	Nelarabine	others	blood	C81-C96	T-cell lymphoblastic lymphoma	T-LBL	yes	10928.57 mg	-	-	24348	24348	24348	24212	23623	23623	23040	20123	20123	20123	20123	16765	16765
16	Avastin	Bevacizumab	monoclonal antibodies	lung and thorax	C30-C39	Non-small-cell lung cancer	NSCLC	no	750 mg	-	-	4267	4267	4267	4143	4083	4083	3994	3826	3286	3265	3265	2924	2810
17	Avastin	Bevacizumab	monoclonal antibodies	urinary tract	C64-C68	Renal cell carcinoma	RCC	no	1500 mg	-	-	-	8535	8535	8286	8167	8167	7987	7652	6572	6530	6530	5848	5620
18	Avastin	Bevacizumab	monoclonal antibodies	digestive tract	C15-C26	Colorectal cancer	CRC	yes	750 mg	4267	4267	4267	4267	4267	4143	4083	4083	3994	3826	3286	3265	3265	2924	2810
19	Avastin	Bevacizumab	monoclonal antibodies	brain	C69-C72	Glioblastoma	-	no	1500 mg	-	-	-	-	8535	8286	8167	8167	7987	7652	6572	6530	6530	5848	5620
20	Avastin	Bevacizumab	monoclonal antibodies	breast	C50	Mammacarcinoma	-	no	1500 mg	-	-	-	8535	8535	8286	8167	8167	7987	7652	6572	6530	6530	5848	5620
21	Avastin	Bevacizumab	monoclonal antibodies	female genital organ	C51-C58	Cancer of the fallopian tube and primary peritoneal carcinoma	-	no	1500 mg	-	-	-	-	-	-	-	-	-	6614	6572	6530	6530	5848	5620
22	Avastin	Bevacizumab	monoclonal antibodies	female genital organ	C51-C58	Cervix carcinoma	-	no	1500 mg	-	-	-	-	-	-	-	-	-	-	6572	6530	6530	5848	5620
23	Avastin	Bevacizumab	monoclonal antibodies	female genital organ	C51-C58	Ovarian carcinoma	-	no	750 mg	-	-	-	-	-	-	-	4083	3994	3826	3286	3265	3265	2924	2810
24	Azacitidin Accord*	Azacitidine	others	blood	C81-C96	Acute myelogenous leukemia	AML	yes	956.25 mg	-	-	-	-	-	-	-	-	-	-	-	-	-	-	2619
25	Azacitidin Accord*	Azacitidine	others	blood	C81-C96	Chronic myelomonocytic leukemia	CMML	yes	956.25 mg	-	-	-	-	-	-	-	-	-	-	-	-	-	-	2619
26	Azacitidin Accord*	Azacitidine	others	blood	C81-C96	Myelodysplastic syndrome	MDS	yes	956.25 mg	-	-	-	-	-	-	-	-	-	-	-	-	-	-	2619
27	Bavencio	Avelumab	monoclonal antibodies	skin	C43-C44	Merkel cell carcinoma	MCC	yes	1500 mg	-	-	-	-	-	-	-	-	-	-	-	-	8494	8494	8494
28	Bendamustin Accord*	Bendamustine	others	blood	C81-C96	Chronic lymphocytic leukemia	CLL	yes	364.29 mg	-	-	-	-	-	-	-	-	-	-	-	-	-	-	1080
29	Bendamustin Accord*	Bendamustine	others	blood	C81-C96	Non-Hodgkin Lymphom	NHL	yes	582.86 mg	-	-	-	-	-	-	-	-	-	-	-	-	-	-	1728
30	Bendamustin Sandoz*	Bendamustine	others	blood	C81-C96	Chronic lymphocytic leukemia	CLL	yes	364.29 mg	-	-	-	-	-	-	-	-	-	-	-	-	-	-	978
31	Bendamustin Sandoz*	Bendamustine	others	blood	C81-C96	Non-Hodgkin Lymphom	NHL	yes	582.86 mg	-	-	-	-	-	-	-	-	-	-	-	-	-	-	1565
32	Besponsa	Inotuzumab ozogamicin	monoclonal antibodies	blood	C81-C96	Precursor B-cell acute lymphoblastic leukemia	B-pre-ALL	yes	2.73 mg	-	-	-	-	-	-	-	-	-	-	-	-	-	33893	33893
33	Blincyto	Blinatumomab	monoclonal antibodies	blood	C81-C96	Acute lymphoblastic leukemia	ALL	yes	560 mcg	-	-	-	-	-	-	-	-	-	-	-	-	45610	45610	45571
34	Bosulif	Bosutinib	protein kinase inhibitors	blood	C81-C96	Philadelphia Chromosome positive chronic myelogenous leukemia	Ph+ CML	yes	12000 mg	-	-	-	-	-	-	-	-	-	4540	4540	4540	4540	4185	4007
35	Braftovi	Encorafenib	protein kinase inhibitors	skin	C43-C44	Melanoma	-	yes	13500 mg	-	-	-	-	-	-	-	-	-	-	-	-	-	-	6840
36	Cabometyx	Cabozantinib	protein kinase inhibitors	urinary tract	C64-C68	Renal cell carcinoma	RCC	yes	1800 mg	-	-	-	-	-	-	-	-	-	-	-	-	-	5343	5343
37	Caprelsa	Vandetanib	protein kinase inhibitors	endocrinium	C73-C75	Thyroid cancer	-	yes	9000 mg	-	-	-	-	-	-	-	6846	6846	6846	6732	6162	6162	6085	5690
38	Cotellic	Cobimetinib	protein kinase inhibitors	skin	C43-C44	Melanoma	-	yes	1350 mg	-	-	-	-	-	-	-	-	-	-	-	7011	7011	6805	6600
39	Cyramza	Ramucirumab	monoclonal antibodies	digestive tract	C15-C26	Colorectal cancer	CRC	no	1200 mg	-	-	-	-	-	-	-	-	-	-	-	-	7500	7500	6369
40	Cyramza	Ramucirumab	monoclonal antibodies	digestive tract	C15-C26	Gastric adenocarcinoma	-	yes	1200 mg	-	-	-	-	-	-	-	-	-	-	-	7500	7500	7500	6369
41	Dacogen	Decitabine	others	blood	C81-C96	Acute myelogenous leukemia	AML	yes	182.14 mg	-	-	-	-	-	-	-	-	5679	5679	5679	5679	5679	5482	5384
42	Darzalex	Daratumumab	monoclonal antibodies	blood	C81-C96	Multiple myeloma	MM	yes	1200 mg	-	-	-	-	-	-	-	-	-	-	-	-	7149	7036	6842
43	Empliciti	Elotuzumab	monoclonal antibodies	blood	C81-C96	Multiple myeloma	MM	yes	1500 mg	-	-	-	-	-	-	-	-	-	-	-	-	6871	6871	6871
44	Erivedge	Vismodegib	others	skin	C43-C44	Basal cell carinoma	BCC	yes	4500 mg	-	-	-	-	-	-	-	-	8505	8505	8505	7999	6442	6314	6314
45	Firmagon	Degarelix	others	male genital organ	C60-C63	Prostate carcinoma	PCa	yes	80 mg	-	-	-	-	-	172	172	157	182	227	227	227	227	213	211
46	Gazyvaro	Obinutuzumab	monoclonal antibodies	blood	C81-C96	Chronic lymphocytic leukemia	CLL	yes	1071.43 mg	-	-	-	-	-	-	-	-	-	5281	5281	5281	5150	3709	3709
47	Gazyvaro	Obinutuzumab	monoclonal antibodies	blood	C81-C96	Non-Hodgkin Lymphom	NHL	no	500 mg	-	-	-	-	-	-	-	-	-	-	-	2464	2403	1731	1731
48	Giotrif	Afatinib	protein kinase inhibitors	lung and thorax	C30-C39	Non-small-cell lung cancer	NSCLC	yes	1200 mg	-	-	-	-	-	-	-	-	-	3406	3384	3150	3150	2979	2979
49	Giotrif	Afatinib	protein kinase inhibitors	lung and thorax	C30-C39	Squamous cell carcinoma of the lung	SCC	no	1200 mg	-	-	-	-	-	-	-	-	-	-	-	-	3150	2979	2979
50	Halaven	Eribulin	others	connective and soft tissue	C45-C49	Liposarcoma	-	no	6.8 mg	-	-	-	-	-	-	-	-	-	-	-	-	3434	3434	3434
51	Halaven	Eribulin	others	breast	C50	Mammacarcinoma	-	yes	6.8 mg	-	-	-	-	-	-	3648	3648	3648	3639	3547	3547	3443	3434	3434
52	Ibrance	Palbociclib	protein kinase inhibitors	breast	C50	Mammacarcinoma	-	yes	2812.5 mg	-	-	-	-	-	-	-	-	-	-	-	-	4442	4222	4002
53	Imbruvica	Ibrutinib	protein kinase inhibitors	blood	C81-C96	Chronic lymphocytic leukemia	CLL	yes	12600 mg	-	-	-	-	-	-	-	-	-	-	7792	7093	6594	6594	6379
54	Imbruvica	Ibrutinib	protein kinase inhibitors	blood	C81-C96	Mantle cell lymphoma	MCL	yes	16800 mg	-	-	-	-	-	-	-	-	-	-	10389	9457	8791	8791	8506
55	Imbruvica	Ibrutinib	protein kinase inhibitors	blood	C81-C96	Morbus Waldenström	MW	no	12600 mg	-	-	-	-	-	-	-	-	-	-	-	7029	6594	6594	6379
56	Imfinzi	Durvalumab	monoclonal antibodies	lung and thorax	C30-C39	Non-small-cell lung cancer	NSCLC	yes	1500 mg	-	-	-	-	-	-	-	-	-	-	-	-	-	8066	8066
57	Imlygic	Talimogene laherparepvec	others	skin	C43-C44	Melanoma	-	yes	857.14 Mio PFU	-	-	-	-	-	-	-	-	-	-	-	-	21485	21485	21485
58	Inlyta	Axitinib	protein kinase inhibitors	skin	C64-C68	Renal cell carcinoma	RCC	yes	300 mg	-	-	-	-	-	-	-	6020	6020	5638	5365	5415	5440	5440	5440
59	Iressa	Gefitinib	protein kinase inhibitors	lung and thorax	C30-C39	Non-small-cell lung cancer	NSCLC	yes	7500 mg	-	-	-	-	-	-	3722	3722	3722	3668	3400	3400	3151	3026	2915
60	Ixempra	Ixabepilone	others	breast	C50	Mammacarcinoma	-	yes	97.14 mg	-	-	-	-	2971	2971	2974	2974	2974	2974	2974	2974	2974	-	-
61	Jakavi	Ruxolitinib	protein kinase inhibitors	blood	C81-C96	Myelofibrosis	MF	yes	900 mg	-	-	-	-	-	-	-	-	-	4019	3996	3880	3297	3297	3297
62	Jakavi	Ruxolitinib	protein kinase inhibitors	blood	C81-C96	Polycythemia vera	PV	no	600 mg	-	-	-	-	-	-	-	-	-	-	2633	2586	2198	2198	2198
63	Jevtana	Cabazitaxel	others	male genital organ	C60-C63	Prostate carcinoma	PCa	yes	60.71 mg	-	-	-	-	-	-	-	5606	5606	5606	5606	5606	5606	5606	5606
64	Kadcyla	Trastuzumab emtansine	monoclonal antibodies	breast	C50	Mammacarcinoma	-	yes	360 mg	-	-	-	-	-	-	-	-	-	8371	8371	7724	7326	6928	6928
65	Keytruda	Pembrolizumab	monoclonal antibodies	blood	C81-C96	Morbus Hodgkin	HL	no	285.71 mg	-	-	-	-	-	-	-	-	-	-	-	-	7695	7574	7454
66	Keytruda	Pembrolizumab	monoclonal antibodies	skin	C43-C44	Melanoma	-	yes	285.71 mg	-	-	-	-	-	-	-	-	-	-	13623	12667	10162	7574	7454
67	Keytruda	Pembrolizumab	monoclonal antibodies	lung and thorax	C30-C39	Non-small-cell lung cancer	NSCLC	no	285.71 mg	-	-	-	-	-	-	-	-	-	-	-	12000	10162	7574	7454
68	Keytruda	Pembrolizumab	monoclonal antibodies	urinary tract	C64-C68	Urothelial carcinoma	-	no	285.71 mg	-	-	-	-	-	-	-	-	-	-	-	-	7695	7574	7454
69	Kisqali	Ribociclib	protein kinase inhibitors	breast	C50	Mammacarcinoma	-	yes	13500 mg	-	-	-	-	-	-	-	-	-	-	-	-	-	-	3848
70	Kyprolis	Carfilzomib	others	blood	C81-C96	Multiple myeloma	MM	yes	382.5 mg	-	-	-	-	-	-	-	-	-	-	-	-	9498	7559	7559
71	Lenvima	Lenvatinib	protein kinase inhibitors	digestive tract	C15-C26	Hepatocellular carcinoma	HCC	no	360 mg	-	-	-	-	-	-	-	-	-	-	-	-	-	2364	2276
72	Lenvima	Lenvatinib	protein kinase inhibitors	endocrinium	C73-C75	Thyroid cancer	-	yes	720 mg	-	-	-	-	-	-	-	-	-	-	5617	5617	5617	4803	4553
73	Lonsurf	Trifluridine/tipiracil	others	digestive tract	C15-C26	Colorectal cancer	CRC	yes	1285.71 mg	-	-	-	-	-	-	-	-	-	-	-	-	4288	4288	3730
74	Lynparza	Olaparib	others	female genital organ	C51-C58	Ovarian carcinoma	-	yes	18000 mg	-	-	-	-	-	-	-	-	-	-	-	4779	4779	4779	4940
75	Mekinist	Trametinib	protein kinase inhibitors	skin	C43-C44	Melanoma	-	yes	60 mg	-	-	-	-	-	-	-	-	-	-	-	7958	7958	7047	6136
76	Mekinist	Trametinib	protein kinase inhibitors	lung and thorax	C30-C39	Non-small-cell lung cancer	NSCLC	no	60 mg	-	-	-	-	-	-	-	-	-	-	-	-	7958	7047	6136
77	Mektovi	Binimetinib	protein kinase inhibitors	skin	C43-C44	Melanoma	-	yes	2700 mg	-	-	-	-	-	-	-	-	-	-	-	-	-	-	5941
78	Natulan	Procarbazine	others	blood	C81-C96	Morbus Hodgkin	HL	yes	750 mg	-	-	-	90	90	88	88	88	88	88	88	88	88	88	88
79	Natulan	Procarbazine	others	blood	C81-C96	Non-Hodgkin Lymphom	NHL	no	750 mg	-	-	-	90	90	88	88	88	88	88	88	88	88	88	88
80	Nexavar	Sorafenib	protein kinase inhibitors	urinary tract	C64-C68	Renal cell carcinoma	RCC	yes	24000 mg	-	6407	6407	6407	6407	6407	6414	6243	5392	5392	5104	5104	5104	4595	4425
81	Nexavar	Sorafenib	protein kinase inhibitors	digestive tract	C15-C26	Hepatocellular carcinoma	HCC	no	24000 mg	-	-	-	6407	6407	6407	6414	6243	5392	5392	5104	5104	5104	4595	4425
82	Nexavar	Sorafenib	protein kinase inhibitors	endocrinium	C73-C75	Thyroid cancer	-	no	24000 mg	-	-	-	-	-	-	-	-	-	5392	5104	5104	5104	4595	4425
83	Ninlaro	Ixazomib	others	blood	C81-C96	Multiple myeloma	MM	yes	12.86 mg	-	-	-	-	-	-	-	-	-	-	-	-	-	8588	8588
84	Odomzo	Sonidegib	others	skin	C43-C44	Basal cell carinoma	BCC	yes	6000 mg	-	-	-	-	-	-	-	-	-	-	-	-	-	6171	6029
85	Oncaspar	Pegaspargase	others	blood	C81-C96	Acute lymphoblastic leukemia	ALL	yes	7285.71 IE	-	-	-	-	-	-	-	-	-	-	-	-	3661	3661	3661
86	Opdivo	Nivolumab	monoclonal antibodies	blood	C81-C96	Morbus Hodgkin	HL	no	514.29 mg	-	-	-	-	-	-	-	-	-	-	-	-	9066	8552	7412
87	Opdivo	Nivolumab	monoclonal antibodies	skin	C43-C44	Melanoma	-	yes	514.29 mg	-	-	-	-	-	-	-	-	-	-	-	9283	9066	8552	7412
88	Opdivo	Nivolumab	monoclonal antibodies	lung and thorax	C30-C39	Non-small-cell lung cancer	NSCLC	yes	514.29 mg	-	-	-	-	-	-	-	-	-	-	-	9283	9066	8552	7412
89	Opdivo	Nivolumab	monoclonal antibodies	urinary tract	C64-C68	Renal cell carcinoma	RCC	no	514.29 mg	-	-	-	-	-	-	-	-	-	-	-	9283	9066	8552	7412
90	Opdivo	Nivolumab	monoclonal antibodies	urinary tract	C64-C68	Urothelial carcinoma	-	no	514.29 mg	-	-	-	-	-	-	-	-	-	-	-	-	-	8380	7412
91	Opdivo	Nivolumab	monoclonal antibodies	lip, oral cavity, pharynx	C00-C14	Squamous cell carcinoma of the head and neck area	HNSCC	no	514.29 mg	-	-	-	-	-	-	-	-	-	-	-	-	9066	8552	7412
92	Opdivo	Nivolumab	monoclonal antibodies	digestive tract	C15-C26	Colorectal cancer	CRC	no	514.29 mg	-	-	-	-	-	-	-	-	-	-	-	-	-	8380	7412
93	Opdivo	Nivolumab	monoclonal antibodies	digestive tract	C15-C26	Gastric adenocarcinoma	-	no	514.29 mg	-	-	-	-	-	-	-	-	-	-	-	-	-	8346	7412
94	Perjeta	Pertuzumab	monoclonal antibodies	breast	C50	Mammacarcinoma	-	yes	600 mg	-	-	-	-	-	-	-	-	5403	5403	5375	5375	5375	4939	4720
95	Ribomustin	Bendamustine	others	blood	C81-C96	Chronic lymphocytic leukemia	CLL	yes	364.29 mg	-	-	-	-	1645	1611	1605	1605	1575	1572	1572	1572	1572	1375	1271
96	Ribomustin	Bendamustine	others	blood	C81-C96	Non-Hodgkin Lymphom	NHL	no	582.86 mg	-	-	-	-	-	-	-	2568	2519	2515	2515	2515	2515	2199	2034
97	Sprycel	Dasatinib	protein kinase inhibitors	blood	C81-C96	Philadelphia Chromosome positive acute lymphoblastic leukemia	Ph+ ALL	yes	4200 mg	-	-	6543	6543	6543	6512	6380	6380	6187	5105	5045	5031	4991	4159	4159
98	Sprycel	Dasatinib	protein kinase inhibitors	blood	C81-C96	Philadelphia Chromosome positive chronic myelogenous leukemia	Ph+ CML	yes	3000 mg	-	-	4674	4674	4674	4652	4557	4557	4419	3647	3604	3594	3565	2971	2971
99	Stivarga	Regorafenib	protein kinase inhibitors	digestive tract	C15-C26	Colorectal cancer	CRC	yes	3600 mg	-	-	-	-	-	-	-	-	5965	5965	5558	5268	5268	4803	4059
100	Stivarga	Regorafenib	protein kinase inhibitors	digestive tract	C15-C26	Gastrointestinal stromal tumor	GIST	no	3600 mg	-	-	-	-	-	-	-	-	-	5965	5558	5268	5268	4803	4059
101	Stivarga	Regorafenib	protein kinase inhibitors	digestive tract	C15-C26	Hepatocellular carcinoma	HCC	no	3600 mg	-	-	-	-	-	-	-	-	-	-	-	-	-	4648	4059
102	Sutent	Sunitinib	protein kinase inhibitors	urinary tract	C64-C68	Renal cell carcinoma	RCC	no	1000 mg	-	-	-	5699	5699	5689	5703	5703	5703	5490	4425	4425	4425	4040	3912
103	Sutent	Sunitinib	protein kinase inhibitors	digestive tract	C15-C26	Gastrointestinal stromal tumor	GIST	yes	1000 mg	-	5699	5699	5699	5699	5689	5703	5703	5703	5490	4425	4425	4425	4040	3912
104	Sutent	Sunitinib	protein kinase inhibitors	endocrinium	C73-C75	Neuroendrocrine tumor of pancreatic origin	NET pancreatic origin	no	1125 mg	-	-	-	-	-	6399	6416	6416	6416	6176	4978	4978	4978	4545	4401
105	Tafinlar	Dabrafenib	protein kinase inhibitors	skin	C43-C44	Melanoma	-	yes	9000 mg	-	-	-	-	-	-	-	-	-	9907	9907	7778	5650	5650	5650
106	Tafinlar	Dabrafenib	protein kinase inhibitors	lung and thorax	C30-C39	Non-small-cell lung cancer	NSCLC	yes	9000 mg	-	-	-	-	-	-	-	-	-	9907	9907	7778	5650	5650	5650
107	Tagrisso	Osimertinib	protein kinase inhibitors	lung and thorax	C30-C39	Non-small-cell lung cancer	NSCLC	yes	2400 mg	-	-	-	-	-	-	-	-	-	-	-	-	-	6807	6807
108	Tarceva	Erlotinib	protein kinase inhibitors	lung and thorax	C30-C39	Non-small-cell lung cancer	NSCLC	yes	4500 mg	2998	2998	3304	3523	3523	3523	3526	3526	3508	3452	3452	3452	3452	2806	2806
109	Tasigna	Nilotinib	protein kinase inhibitors	blood	C81-C96	Philadelphia Chromosome positive chronic myelogenous leukemia	Ph+ CML	yes	18000 mg	-	-	5037	5037	5037	4907	4327	4327	4286	4081	4081	4081	4081	4081	4081
110	Tecentriq	Atezolizumab	monoclonal antibodies	lung and thorax	C30-C39	Non-small-cell lung cancer	NSCLC	yes	1714.29 mg	-	-	-	-	-	-	-	-	-	-	-	-	7747	7687	7536
111	Tecentriq	Atezolizumab	monoclonal antibodies	urinary tract	C64-C68	Urothelial carcinoma	-	no	1714.29 mg	-	-	-	-	-	-	-	-	-	-	-	-	-	-	7490
112	Tecentriq	Atezolizumab	monoclonal antibodies	breast	C50	Mammacarcinoma	-	no	1800 mg	-	-	-	-	-	-	-	-	-	-	-	-	-	-	7816
113	Torisel	Temsirolimus	protein kinase inhibitors	urinary tract	C64-C68	Renal cell carcinoma	RCC	yes	107.14 mg	-	-	-	-	-	5332	5337	5337	5199	4508	4508	4508	4508	3875	3748
114	Trisenox	Arsenic trioxide	others	blood	C81-C96	Acute promyelocytic leukemia	APL	yes	225 mg	-	-	-	-	-	-	-	-	-	-	11079	11079	11079	9822	9708
115	Tyverb	Lapatinib	protein kinase inhibitors	breast	C50	Mammacarcinoma	-	yes	37500 mg	-	-	4627	4591	4275	4162	4126	4126	4018	3476	3476	3476	3476	3129	3013
116	Vantas	Histrelin	others	male genital organ	C60-C63	Prostate carcinoma	PCa	yes	4.17 mg	-	-	-	-	-	-	167	167	167	167	-	-	-	-	-
117	Vectibix	Panitumumab	monoclonal antibodies	digestive tract	C15-C26	Colorectal cancer	CRC	yes	900 mg	-	-	-	-	-	6919	6926	6926	5822	5494	5453	5331	4964	4964	4872
118	Velcade	Bortezomib	others	blood	C81-C96	Mantle cell lymphoma	MCL	yes	12.63 mg	7362	7338	7321	7321	7321	6913	6879	6879	6879	6722	6610	6610	6610	6610	6610
119	Velcade	Bortezomib	others	blood	C81-C96	Multiple myeloma	MM	yes	12.63 mg	7362	7338	7321	7321	7321	6913	6879	6879	6879	6722	6610	6610	6610	6610	6610
120	Venclyxto	Venetoclax	others	blood	C81-C96	Chronic lymphocytic leukemia	CLL	yes	12000 mg	-	-	-	-	-	-	-	-	-	-	-	-	-	6935	6935
121	Verzenios	Abemaciclib	protein kinase inhibitors	breast	C50	Mammacarcinoma	-	yes	12000 mg	-	-	-	-	-	-	-	-	-	-	-	-	-	-	3951
122	Vidaza	Azacitidine	others	blood	C81-C96	Acute myelogenous leukemia	AML	no	956.25 mg	-	-	-	-	-	-	-	5526	5396	5396	5396	5396	5212	5081	5081
123	Vidaza	Azacitidine	others	blood	C81-C96	Chronic myelomonocytic leukemia	CMML	no	956.25 mg	-	-	-	-	-	-	-	5526	5396	5396	5396	5396	5212	5081	5081
124	Vidaza	Azacitidine	others	blood	C81-C96	Myelodysplastic syndrome	MDS	yes	956.25 mg	-	5731	5731	5731	5731	5612	5591	5558	5396	5396	5396	5396	5212	5081	5081
125	Votrient	Pazopanib	protein kinase inhibitors	connective and soft tissue	C45-C49	Soft tissue sarcoma	STS	no	24000 mg	-	-	-	-	-	-	-	-	4082	4075	4039	4039	4039	4028	4026
126	Votrient	Pazopanib	protein kinase inhibitors	urinary tract	C64-C68	Renal cell carcinoma	RCC	yes	24000 mg	-	-	-	-	-	4885	4890	4890	4351	4075	4039	4039	4039	4028	4026
127	Xalkori	Crizotinib	protein kinase inhibitors	lung and thorax	C30-C39	Non-small-cell lung cancer	NSCLC	yes	15000 mg	-	-	-	-	-	-	-	-	7439	7439	7164	6967	6359	5768	5753
128	Xtandi	Enzalutamide	others	male genital organ	C60-C63	Prostate carcinoma	PCa	yes	4800 mg	-	-	-	-	-	-	-	-	-	4724	4618	4298	4298	4298	4298
129	Yervoy	Ipilimumab	monoclonal antibodies	skin	C43-C44	Melanoma	-	yes	300 mg	-	-	-	-	-	-	-	32042	31884	30488	28837	27177	25991	25991	25991
130	Yervoy	Ipilimumab	monoclonal antibodies	urinary tract	C64-C68	Renal cell carcinoma	RCC	no	100 mg	-	-	-	-	-	-	-	-	-	-	-	-	-	8664	8664
131	Yervoy	Ipilimumab	monoclonal antibodies	digestive tract	C15-C26	Colorectal cancer	CRC	no	100 mg	-	-	-	-	-	-	-	-	-	-	-	-	-	-	8664
132	Yondelis	Trabectedin	others	connective and soft tissue	C45-C49	Leiomyosarcoma	-	yes	3.64 mg	-	-	-	-	-	11680	11692	11692	11413	10018	10018	10018	10018	8309	8153
133	Yondelis	Trabectedin	others	connective and soft tissue	C45-C49	Liposarcoma	-	yes	3.64 mg	-	-	-	-	-	11680	11692	11692	11413	10018	10018	10018	10018	8309	8153
134	Zaltrap	Aflibercept	others	digestive tract	C15-C26	Colorectal cancer	CRC	yes	600 mg	-	-	-	-	-	-	-	-	3320	3290	3140	3140	3140	3140	3140
135	Zejula	Niraparib	others	female genital organ	C51-C58	Cancer of the fallopian tube and primary pertinoeal carcinoma	-	yes	6000 mg	-	-	-	-	-	-	-	-	-	-	-	-	-	-	5765
136	Zejula	Niraparib	others	female genital organ	C51-C58	Ovarian carcinoma	-	yes	6000 mg	-	-	-	-	-	-	-	-	-	-	-	-	-	-	5765
137	Zelboraf	Vemurafenib	protein kinase inhibitors	skin	C43-C44	Melanoma	-	yes	57600 mg	-	-	-	-	-	-	-	13454	13454	12199	11481	9023	8019	8019	8019
138	Zydelig	Idelalisib	others	blood	C81-C96	B-cell Chronic lymphocytic leukemia	B-CLL	yes	9000 mg	-	-	-	-	-	-	-	-	-	-	5307	4742	4459	4459	4459
139	Zydelig	Idelalisib	others	blood	C81-C96	Non-Hodgkin Lymphom	NHL	yes	9000 mg	-	-	-	-	-	-	-	-	-	-	5307	4742	4459	4459	4459
140	Zykadia	Ceritinib	protein kinase inhibitors	lung and thorax	C30-C39	Non-small-cell lung cancer	NSCLC	yes	13500 mg	-	-	-	-	-	-	-	-	-	-	-	-	3704	3704	3704
141	Zytiga	Abiraterone	others	male genital organ	C60-C63	Prostate carcinoma	PCa	yes	30000 mg	-	-	-	-	-	-	-	5130	4649	4305	4305	4305	4305	4008	3781
	* generic drugs
